# Supplementary material for: Tumor B‐cell infiltration in platinum‐treated advanced muscle‐invasive urothelial carcinoma
Source: Mol Oncol. 2026 Jun 1:10.1002/1878-0261.70276. Online ahead of print. doi: 10.1002/1878-0261.70276 (PMC13398980; doi:10.1002/1878-0261.70276)
Supplement: Supplementary file 2 — Table S1. Clinical characteristics of included patients. TNM stage at the time of diagnosis. Table S2. Meta‐analysis results for all established parameters. Table S3. Meta‐analysis results for all established parameters with assessment of differences between cisplatin‐ and carboplatin‐treated patients. [file MOL2-9999-0-s001.xlsx]

## Sheet: Table 1
Supplementary Table 1. Clinical characteristics of cisplatin-treated patients (n = 167). TNM stage at the time of diagnosis.
Variable	GREEK (n=62)	HM (n=33)	TABER (n=72)	P-value
No. of patients	62	33	72
Age at diagnosis (mean (SD))	63.8 (10.7)	65.6 (7.5)	63.9 (3.3)	0.22
Stage IV disease (%)	35 (56.5)	24 (72.7)	32 (44.4)	0.024
TNM at initial diagnosis
T4 vs. T2/3 (%)	14 (22.6)	8 (24.2)	18 (25.0)	0.95
N+ vs. N0 (%)	28 (45.2)	15 (45.5)	40 (55.6)	0.42
M+ vs. M0 (%)	21 (33.9)	15 (45.5)	18 (25.0)	0.11
Treatment
MVAC (%)	35 (56.5)	3 (9.1)	2 (2.8)	<0.001
Overall survival
Fatal events (n)	41	26	61

## Sheet: Table 2
Supplementary Table 2. Meta-analysis of the association between immune cell infiltration and overall survival across three platinum-treated urothelial carcinoma cohorts. Hazard ratios (HRs) with 95% confidence intervals are shown for both fixed-effect and random-effects models. The model used for primary interpretation was selected based on the I² heterogeneity criterion (fixed-effect when I² < 5…
Parameter	HR (95% CI) Fixed-effect	P (fixed)	I²	HR (95% CI) Random-effects	P (random)
B and plasma cells	0.34 (0.10–1.15)	0.083	24%	0.34 (0.10–1.17)	0.087
B cells (total)	0.15 (0.04–0.56)	0.005	0%	0.15 (0.04–0.56)	0.005
Memory B cells	0.19 (0.05–0.75)	0.017	15%	0.19 (0.05–0.75)	0.017
Naive B cells	0.60 (0.11–3.40)	0.57	0%	0.60 (0.11–3.40)	0.57
Dendritic cells (activated)	14.61 (0.68–314.77)	0.087	8%	15.11 (0.57–403.45)	0.11
Dendritic cells (resting)	30.20 (1.82–500.98)	0.017	0%	30.20 (1.82–500.98)	0.017
Eosinophils	15.79 (0.12–2128.02)	0.27	0%	15.79 (0.12–2128.02)	0.27
Lymphoid (aggregate)	0.30 (0.15–0.64)	0.002	27%	0.29 (0.12–0.70)	0.006
Macrophages (aggregate)	4.18 (1.39–12.58)	0.011	16%	4.29 (1.26–14.65)	0.020
Macrophages M0	4.89 (1.01–23.57)	0.048	0%	4.89 (1.01–23.57)	0.048
Macrophages M1	4.29 (0.29–62.68)	0.29	0%	4.29 (0.29–62.68)	0.29
Macrophages M2	3.97 (0.71–22.10)	0.12	72%	6.46 (0.23–179.39)	0.27
Mast cells (activated)	18.80 (1.07–331.53)	0.045	67%	11.72 (0.06–2369.55)	0.36
Mast cells (resting)	0.52 (0.04–6.19)	0.60	56%	0.49 (0.01–21.18)	0.71
Monocytes	2.03 (0.05–74.82)	0.70	36%	2.03 (0.05–74.82)	0.70
Monocyte derivatives	4.76 (1.88–12.07)	0.001	31%	4.89 (1.60–14.96)	0.005
Myeloid (aggregate)	3.42 (1.43–8.21)	0.006	72%	3.62 (0.68–19.32)	0.13
Neutrophils	4.78 (0.67–34.19)	0.12	49%	8.15 (0.23–293.91)	0.25
NK cells (aggregate)	0.12 (0.01–2.24)	0.16	18%	0.09 (0.00–2.83)	0.17
NK cells (activated)	0.02 (0.00–2.05)	0.100	0%	0.02 (0.00–2.05)	0.100
NK cells (resting)	0.69 (0.05–10.52)	0.79	0%	0.69 (0.05–10.52)	0.79
Plasma cells	5.09 (0.77–33.54)	0.090	0%	5.09 (0.77–33.54)	0.090
CD4 memory T cells (activated)	0.91 (0.06–13.52)	0.95	0%	0.91 (0.06–13.52)	0.95
CD4 memory T cells (resting)	0.71 (0.29–1.76)	0.46	57%	0.66 (0.16–2.72)	0.57
CD4 naive T cells	0.09 (0.01–0.80)	0.032	45%	0.08 (0.00–1.64)	0.10
CD8 T cells	1.76 (0.18–16.79)	0.62	0%	1.76 (0.18–16.79)	0.62
T follicular helper cells	0.58 (0.04–8.11)	0.69	0%	0.58 (0.04–8.11)	0.69
Gamma delta T cells	3.94 (0.01–1067.32)	0.63	0%	3.94 (0.01–1067.32)	0.63
Regulatory T cells (Tregs)	0.31 (0.02–4.88)	0.41	0%	0.31 (0.02–4.88)	0.41
T cells (aggregate)	0.34 (0.13–0.86)	0.023	0%	0.34 (0.13–0.86)	0.023
CD4 T cells (aggregate)	0.35 (0.13–0.94)	0.037	0%	0.35 (0.13–0.94)	0.037

## Sheet: Table 3
Supplementary Table 3. Meta-analysis of immune cell infiltration and overall survival stratified by platinum agent. For each parameter, pooled hazard ratios (HRs) with 95% confidence intervals are shown separately for cisplatin-treated (n=167) and carboplatin-treated (n=22) patients. Subgroup interaction P-values indicate whether the predictive association differs significantly between platinum a…
Parameter	HR (95% CI) Cisplatin	P (cisplatin)	HR (95% CI) Carboplatin	P (carboplatin)	P (interaction)
Tumor-infiltrating lymphocytes	0.87 (0.42–1.84)	0.72	63.76 (3.10–1309.88)	0.007	0.019
Lymphoid (aggregate)	0.26 (0.12–0.59)	0.001	5.69 (0.50–64.98)	0.16	0.044
Memory B cells	0.15 (0.04–0.65)	0.011	249.53 (1.37–45465.80)	0.038	0.012
